# Supplementary material for: Synaptome.db: a bioconductor package for synaptic proteomics data
Source: Bioinform Adv. 2022 Nov 12;2(1):vbac086. doi: 10.1093/bioadv/vbac086 (PMC9710567; doi:10.1093/bioadv/vbac086)
Supplement: vbac086_supplementary_data [file vbac086_supplementary_data.zip]

Archive with 4 entries (3 files):
- suppl_data/
- suppl_data/supplementary.pdf
- suppl_data/Supplementary Fiigure 1.pdf
- suppl_data/circosPlot.Rmd
