# Supplementary material for: Synaptome.db: a bioconductor package for synaptic proteomics data
Source: Bioinform Adv. 2022 Nov 12;2(1):vbac086. doi: 10.1093/bioadv/vbac086 (PMC9710567; doi:10.1093/bioadv/vbac086)
Supplement: vbac086_supplementary_data [file vbac086_supplementary_data.zip › suppl_data/circosPlot.Rmd]

---
title: "Circos for Synaptome"
author: "Anatoly Sorokin, J. Douglas Armstrong, Oksana Sorokina"
date: '`r format(Sys.time(), "%d.%m.%Y")`'
output:
  pdf_document: default
  html_document: default
---

```{r loadPackages, include=FALSE, cache=FALSE}
## load additional packages in this chunk
library(pander)
library(knitr)
library(ggplot2)
library(synaptome.db)
library(Homo.sapiens)
library(ggbio)
library(reshape2)
library(dplyr)
library(igraph)
```

```{r setup, include=FALSE, cache=FALSE}
## This chunk should contain global configuration commands.
## Use this to set knitr options and related things. Everything
## in this chunk will be included in an appendix to document the
## configuration used.
#output <- opts_knit$get("rmarkdown.pandoc.to")
opts_knit$set(stop_on_error = 2L)

## By default R code is only included in HTML versions of the report
## (where it can be collapsed). You can generate a PDF version
## using rmarkdown::pdf_document to get a copy for print. Extensive
## chunks of R code may or may not be desired in /hat setting. If you
## want them simply change the following arguments to `echo = TRUE`.
## In either case the default can be overwritten for individual chunks.
#opts_chunk$set(echo = output=="html")
#opts_chunk$set(warning = output=="html")
#opts_chunk$set(message = output=="html")

## Cache options
opts_chunk$set(cache=TRUE)

## Figure options
## Set default figure format
#options(reportmd.figure.format=params$format)

## Set 'hide.fig.code' to FALSE to include code chunks that
## produce Figures in the output. Note that this affects all chunks
## that provide a figure caption.
opts_chunk$set(hold=TRUE, hide.fig.code=FALSE)

## Set up default plotting options for different formats.
## These can be overwritten for individual chunks
#interactiveFig()
#screenFig()
#printFig()

## Pander options
panderOptions("digits", 3)
panderOptions("table.split.table", 160)
#panderOptions("table.style", "grid")

## Configure Figure and Table lables
#options(figcap.prefix = "Figure", figcap.sep = ":", figcap.prefix.highlight = "**")
#options(tabcap.prefix = "Table", tabcap.sep = ":", tabcap.prefix.highlight = "**")

## Install required knitr hooks
#installHooks()
```

```{r functions, include=FALSE}
## Custom functions used in the analysis should go into this chunk.
## They will be listed in their own section of the appendix.
#' Calculates set of distances in undirected graph. We assume that
#' if weighted distances is needed the graph has a weight edge attribute
#'
#' @param gc gramph
#' @param from first set of node names
#' @param to second set of node names
#'
#' @return unordered list of distances
#'
#' @examples
getUGraphDistName<-function(gc,from,to){
  d<- distances(
  gc,
  v = V(gc)$name[V(gc)$name %in% from],
  to = V(gc)$name[V(gc)$name %in% to],
  mode = "all",
  algorithm = c("auto"))
  return(d[lower.tri(d)])
}
getUDiseaseDistName<-function(gc,from,to){
  dAB<-gc %>% getUGraphDistName(from=from,to=to) %>% mean
  dAA<-gc %>% getUGraphDistName(from=from,to=from) %>% mean
  dBB<-gc %>% getUGraphDistName(from=to,to=to) %>% mean
  dist<-dAB-(dAA+dBB)/2.0
  return(dist)
}

#define Jaccard Similarity function
jaccard <- function(a, b) {
    intersection = length(intersect(a, b))
    union = length(a) + length(b) - intersection
    return (intersection/union)
}

#define overlap coefficient function
overlapC <- function(a, b) {
    intersection = length(intersect(a, b))
    return (intersection/min(length(a),length(b)))
}

```

# Get Gene table

```{r read.presynaptic}
cid<-match('Presynaptic',getCompartments()$Name) # Let's get the ID for presynaptic compartment
cid
pret<-getAllGenes4Compartment(cid) # Now we need to collect all the gene IDs for presinaptic  compartment
dim(pret)
head(pret)
```

```{r read.postsynaptic}
cid<-match('Postsynaptic',getCompartments()$Name) # Let's get the ID for presynaptic compartment
cid
post<-getAllGenes4Compartment(cid) # Now we need to collect all the gene IDs for presinaptic  compartment
dim(post)
head(post)
```

```{r read.synaptosome}
cid<-match('Synaptosome',getCompartments()$Name) # Let's get the ID for presynaptic compartment
cid
synt<-getAllGenes4Compartment(cid) # Now we need to collect all the gene IDs for presinaptic  compartment
dim(synt)
head(synt)
```

# Prepare genomic data

```{r get.chromosomes,message=FALSE}
txdb <- TxDb.Hsapiens.UCSC.hg19.knownGene::TxDb.Hsapiens.UCSC.hg19.knownGene
broads <- GenomicFeatures::genes(txdb)
broads<-keepStandardChromosomes(broads, pruning.mode="coarse")
broads<-dropSeqlevels(broads,'chrM', pruning.mode="coarse")
seqL<-seqlengths(broads)
chM<-GRanges(ranges = IRanges(start = rep(1,length(seqL)),
                              end=seqL),
             seqnames = names(seqL),seqlengths = seqL)
```

```{r get.presynaptic.granges}
pre<-broads[names(broads) %in% as.character(pret$HumanEntrez)]
pos<-broads[names(broads) %in% as.character(post$HumanEntrez)]
syn<-broads[names(broads) %in% as.character(synt$HumanEntrez)]
```

# Plot circular diagramm

```{r plot.circ.first,fig.height=9,fig.width=9}
p <- ggbio() + circle(pre, geom = "rect", color = "steelblue1") +
  circle(pos, geom = "rect", color = "steelblue2") +
  circle(syn, geom = "rect", color = "steelblue3") +
circle(chM, geom = "ideo", fill = "gray70") +
circle(chM, geom = "scale", size = 2) +
circle(chM, geom = "text", aes(label = seqnames), vjust = 0, size = 3)
p

```

# Plot karyograms

```{r plot.karyo.pre,fig.height=9,fig.width=9}
autoplot(pre, layout = "karyogram")+
  ggtitle('Presynaptic genes')
```

```{r plot.karyo.post,fig.height=9,fig.width=9}
autoplot(pos, layout = "karyogram")+
  ggtitle('Postsynaptic genes')
```

```{r plot.karyo.syn,fig.height=9,fig.width=9}
autoplot(syn, layout = "karyogram")+
  ggtitle('Synaptosome genes')
```

# Alzheimer's_disease

```{r prepare.disease.grange}
hdoid<-'DOID:10652'
disPre <- getGeneDiseaseByEntres(pret$HumanEntrez)
alzPre<-disPre[disPre$HDOID==hdoid,]
disPos <- getGeneDiseaseByEntres(post$HumanEntrez)
alzPos<-disPos[disPos$HDOID==hdoid,]
disSyn<- getGeneDiseaseByEntres(synt$HumanEntrez)
alzSyn<-disSyn[disSyn$HDOID==hdoid,]
union(union(alzPre$HumanEntrez,alzPos$HumanEntrez),alzSyn$HumanEntrez)->alzEntrez
alzDF<-data.frame(HumanEntrez=alzEntrez,
                  pre=!is.na(match(alzEntrez,alzPre$HumanEntrez)),
                  pos=!is.na(match(alzEntrez,alzPos$HumanEntrez)),
                  syn=!is.na(match(alzEntrez,alzSyn$HumanEntrez)))
alzDF$Partition<-apply(alzDF[,-1],1,function(.x)paste(names(alzDF[,-1])[.x],collapse = ':'))
alz<-broads[names(broads) %in% as.character(alzDF$HumanEntrez)]
mtdt<-mcols(alz)
mtdt$Part<-alzDF$Partition[match(mtdt$gene_id,alzDF$HumanEntrez)]
mcols(alz)<-mtdt
pander(table(alz$Part))
pander(table(seqnames(alz),alz$Part))
```

```{r plot.karyo.alz,fig.height=9,fig.width=9}
autoplot(alz, layout = "karyogram",aes(color = Part, fill = Part))+
  ggtitle("Alzheimer's_disease genes")
```

# Appendix {.tabset}

## Functions

```{r functions, eval=FALSE, include=TRUE}
```

## Setup R

```{r setup, eval=FALSE}
```

### Session Info

```{r sessionInfo, echo=FALSE, class='text', warning=FALSE}
sessionInfo()
```
